# Supplementary material for: Genomics Sheds New Light on the Ancestral Bilaterian Opsin Repertoire and Suggests Rhabdomeric Phototransduction in Xenacoelomorpha
Source: Genome Biol Evol. 2025 May 26;17(5):evaf078. doi: 10.1093/gbe/evaf078 (PMC12104807; doi:10.1093/gbe/evaf078)
Supplement: evaf078_Supplementary_Data [file evaf078_supplementary_data.zip › SupplementaryTables.xlsx]

## Sheet: Table S1
Supplementary Table S1 - Annotation of the Vertebrate and fly phototransduction pathways in Xenacoelomorpha according to the KEGG database, including data for the three main clades: Acoela, Nemrtodermatida, and Xenoturbella
Pathway	KEGG reference	Xenacoelomorpha				Chordata	Protostomia	Gene name
		Xenacoelomorpha	Acoela	Nemertodermatida	Xenoturbella
Fly	K00910	1	1	1		1	1	Beta-adrenergic-receptor kinase (GRK)
Fly	K02183	1	1	1	1	1	1	Calmodulin (CALM)
Fly	K02677	1	1	1	1	1	1	Classical protein kinase C alpha type (PRKCA)
Fly	K04515	1	1	1		1	1	Calcium/calmodulin-dependent protein kinase II (CaMKII)
Fly	K04547	1	1			1	1	Guanine nucleotide-binding protein G subunit gamma-13 (GNG13)
Fly	K04634	1	1	1	1	1	1	Guanine nucleotide-binding protein G(q) subunit alpha (GNAQ)
Fly	K04958	1	1	1	1	1	1	Inositol 1,4,5-triphosphate receptor t (IP3Rs)
Fly	K04967	1	1	1	1	1	1	Transient receptor potential cation channel subfamily C (TRPC4)
Fly	K05692	1	1	1	1	1	1	Actin beta/gamma 1 (ACTB_G1)
Fly	K05858	1	1	1	1	1	1	Phosphatidylinositol phospholipase C, beta (PLCB)
Fly	K07972						1	Guanine nucleotide-binding protein subunit beta (GNBh)
Fly	K08834	1	1	1		1	1	Myosin III (MYO3)
Fly	K13802						1	Opsin Rh1 (Rh1)
Fly	K13803	1	1	1	1		1	Transient-receptor-potential-like protein (TRPL)
Fly	K13804						1	Inactivation no afterpotential D protein (INAD)
Fly	K13805						1	Arrestin-2 (ARR2)
Fly	K13806	1	1	1	1	1	1	Sn1-specific diacylglycerol lipase (DAGL)
Fly	K13807	1		1	1	1	1	Serine/threonine-protein phosphatase with EF-hands (PPEF / PPP7C)
Vertebrate	K00909					1		Rhodopsin kinase (GRK1₇)
Vertebrate	K02183	1	1	1	1	1	1	Calmodulin (CALM)
Vertebrate	K04250	1	1			1	1	Rhodopsin (RHO / OPN2)
Vertebrate	K04536	1	1	1	1	1	1	Guanine nucleotide-binding protein G subunit beta-1 (GNB1)
Vertebrate	K04548					1		Guanine nucleotide-binding protein G subunit gamma-T1 (GNGT1)
Vertebrate	K04631					1		Guanine nucleotide-binding protein G subunit alpha ½ (GNAT1₂)
Vertebrate	K04948					1	1	Cyclic nucleotide gated channel alpha 1 (CNGA1)
Vertebrate	K04952					1	1	Cyclic nucleotide gated channel beta 1 (CNGB1)
Vertebrate	K08328	1	1			1	1	Guanylate cyclase activator 1 (GUCA1)
Vertebrate	K08718					1		Rod cGMP-specific 3',5'-cyclic phosphodiesterase subunit alpha (PDE6A)
Vertebrate	K12321					1		Guanylate cyclase 2D/E (GUCY2D_E)
Vertebrate	K12322					1	1	Guanylate cyclase 2F (GUCY2F)
Vertebrate	K13749	1	1		1	1		Solute carrier family 24, member 1 (SLC24A1 / NCKX1)
Vertebrate	K13756					1		Rod cGMP-specific 3',5'-cyclic phosphodiesterase subunit beta (PDE6B)
Vertebrate	K13759					1		Retinal rod rhodopsin-sensitive cGMP 3',5'-cyclic phosphodiesterase subunit gamma (PDE6G)
Vertebrate	K13764					1		Recoverin (RCVRN)
Vertebrate	K13765					1	1	Regulator of G-protein signaling 9 (RGS9)
Vertebrate	K19627					1		S-arrestin (SAG)

## Sheet: Table S2
Supplementary Table S2 - Annotation of the retinol metabolism pathway according to the KEGG database
Pathway	KEGG reference	Xenacoelomorpha	Acoela	Nemertodermatida	Xenoturbella	Chordata	Protostomia	Gene name
Retinol metabolism	K00001						1	Alcohol dehydrogenase [EC:1.1.1.1] – E1.1.1.1 - adh
Retinol metabolism	K00061					1	1	11-cis-retinol dehydrogenase [EC:1.1.1.315] – RDH5
Retinol metabolism	K00121	1	1	1	1	1	1	S-(hydroxymethyl)glutathione dehydrogenase / alcohol dehydrogenase [EC:1.1.1.284 1.1.1.1] – frmA - ADH5 - adhC
Retinol metabolism	K00157	1	1			1	1	Aldehyde oxidase [EC:1.2.3.1] – AOX
Retinol metabolism	K00515	1	1			1	1	Beta-carotene 15,15'-dioxygenase [EC:1.13.11.63] – BCMO1 - BCDO1
Retinol metabolism	K00678					1	1	Phosphatidylcholine-retinol O-acyltransferase [EC:2.3.1.135] – LRAT
Retinol metabolism	K00699	1	1	1	1	1	1	Glucuronosyltransferase [EC:2.4.1.17] – UGT
Retinol metabolism	K07249	1	1	1	1	1	1	Retinal dehydrogenase [EC:1.2.1.36] – ALDH1A
Retinol metabolism	K07408					1		Cytochrome P450 family 1 subfamily A1 [EC:1.14.14.1] – CYP1A1
Retinol metabolism	K07409					1		Cytochrome P450 family 1 subfamily A2 [EC:1.14.14.1] – CYP1A2
Retinol metabolism	K07411					1		C2A; cytochrome P450 family 2 subfamily A [EC:1.14. - CYP2A14.1]
Retinol metabolism	K07412					1	1	Cytochrome P450 family 2 subfamily B [EC:1.14.14.1] – CYP2B
Retinol metabolism	K07413	1	1			1	1	Cytochrome P450 family 2 subfamily C [EC:1.14.14.1] – CYP2C
Retinol metabolism	K07420					1		Cytochrome P450 family 2 subfamily S1 [EC:1.14.14.1] – CYP2S1
Retinol metabolism	K07423					1		Cytochrome P450 family 2 subfamily W1 [EC:1.14.14.-] - CYP2W1
Retinol metabolism	K07424	1	1	1	1	1	1	Cytochrome P450 family 3 subfamily A [EC:1.14.14.1] – CYP3A
Retinol metabolism	K07425					1		Long-chain fatty acid omega-monooxygenase [EC:1.14.14.80] – CYP4A
Retinol metabolism	K07437					1	1	Cytochrome P450 family 26 subfamily A [EC:1.14.14.-] - CYP26A
Retinol metabolism	K09516	1	1	1	1	1	1	All-trans-retinol 13,14-reductase [EC:1.3.99.23] – RETSAT
Retinol metabolism	K11146					1	1	Short-chain dehydrogenase/reductase 3 [EC:1.1.1.300] – DHRS3
Retinol metabolism	K11147	1	1	1	1	1	1	Dehydrogenase/reductase SDR family member 4 [EC:1.1.-.-] - DHRS4
Retinol metabolism	K11148							Dehydrogenase/reductase SDR family member 4-like protein 2 [EC:1.1.-.-] - DHRS4L2
Retinol metabolism	K11149					1		Dehydrogenase/reductase SDR family member 9 [EC:1.1.-.-] - DHRS9
Retinol metabolism	K11150					1		Retinol dehydrogenase 8 [EC:1.1.1.-] - RDH8
Retinol metabolism	K11151	1	1			1	1	Retinol dehydrogenase 10 [EC:1.1.1.-] - RDH10
Retinol metabolism	K11152	1	1			1	1	Retinol dehydrogenase 11 [EC:1.1.1.300] – RDH11
Retinol metabolism	K11153	1	1	1	1	1	1	Retinol dehydrogenase 12 [EC:1.1.1.300] – RDH12
Retinol metabolism	K11154	1	1			1	1	Retinol dehydrogenase 16 [EC:1.1.1.-] - RDH16
Retinol metabolism	K11155	1	1	1		1	1	Diacylglycerol O-acyltransferase 1 [EC:2.3.1.20 2.3.1.75 2.3.1.76] – DGAT1
Retinol metabolism	K11156					1		Diacylglycerol O-acyltransferase 2-like protein 4 [EC:2.3.1.75 2.3.1.76] – DGAT2L4 - MFAT - AWAT2
Retinol metabolism	K11157	1	1			1	1	PLA4; patatin-like phospholipase domain-containing protein 4 [EC:3. - PNPLA41.1.-]
Retinol metabolism	K11158					1		Retinoid isomerohydrolase / lutein isomerase [EC:3.1.1.64 5.3.3.22] – RPE65
Retinol metabolism	K11161	1	1	1	1	1	1	Retinol dehydrogenase 13 [EC:1.1.1.300] – RDH13
Retinol metabolism	K12664					1		Cytochrome P450 family 26 subfamily B [EC:1.14.14.-] - CYP26B
Retinol metabolism	K12665					1		Cytochrome P450 family 26 subfamily C [EC:1.14.14.-] - CYP26C
Retinol metabolism	K13369	1	1			1	1	17beta-estradiol 17-dehydrogenase / all-trans-retinol dehydrogenase (NAD+) / 3alpha(17beta)-hydroxysteroid dehydrogenase (NAD+) [EC:1.1.1.62 1.1.1.105 1.1.1.239] – HSD17B6
Retinol metabolism	K13951					1		Alcohol dehydrogenase 1/7 [EC:1.1.1.1] – ADH1₇
Retinol metabolism	K13952					1		Alcohol dehydrogenase 6 [EC:1.1.1.1] – ADH6
Retinol metabolism	K13953	1	1	1		1	1	Alcohol dehydrogenase, propanol-preferring [EC:1.1.1.1] – adhP
Retinol metabolism	K13980					1		Alcohol dehydrogenase 4 [EC:1.1.1.1] – ADH4
Retinol metabolism	K15734	1	1	1	1	1	1	All-trans-retinol dehydrogenase (NAD+) [EC:1.1.1.105] – SDR16C5
Retinol metabolism	K17683					1		Cytochrome P450 family 2 subfamily A6 [EC:1.14.14.-] - CYP2A6
Retinol metabolism	K17689	1	1			1		Cytochrome P450 family 3 subfamily A4 [EC:1.14.13.32 1.14.14.55 1.14.14.56 1.14.14.57 1.14.14.73 1.14.14.-] - CYP3A4
Retinol metabolism	K17690	1	1			1		Cytochrome P450 family 3 subfamily A5 [EC:1.14.14.1] – CYP3A5
Retinol metabolism	K17691	1	1			1		Cytochrome P450 family 3 subfamily A7 [EC:1.14.14.1] – CYP3A7
Retinol metabolism	K17709					1		Cytochrome P450 family 2 subfamily B6 [EC:1.14.14.-] - CYP2B6
Retinol metabolism	K17718	1	1			1	1	Cytochrome P450 family 2 subfamily C8 [EC:1.14.14.1] – CYP2C8
Retinol metabolism	K17719					1		Cytochrome P450 family 2 subfamily C9 [EC:1.14.14.51 1.14.14.52 1.14.14.53 1.14.14.-] - CYP2C9
Retinol metabolism	K17720					1		Cytochrome P450 family 2 subfamily C18 [EC:1.14.14.1] – CYP2C18
Retinol metabolism	K17951					1	1	All-trans-retinol 3,4-desaturase [EC:1.14.19.53] – CYP27C1

## Sheet: Table S3
Supplementary Table S3 - Annotation of the calcium signalling pathway according to the KEGG database
Pathway	KEGG reference	Xenacoelomorpha	Acoela	Nemertodermatida	Xenoturbella	Chordata	Protostomia	Gene name
Calcium signaling	K00476	1	1			1	1	Aspartate beta-hydroxylase [EC:1.14.11.16] – ASPH
Calcium signaling	K02183	1	1	1	1	1	1	Calmodulin – CALM
Calcium signaling	K02677	1	1	1	1	1	1	Classical protein kinase C alpha type [EC:2.7.11.13] – PRKCA
Calcium signaling	K03914					1		Coagulation factor II (thrombin) receptor – F2R - PAR1
Calcium signaling	K03915					1		Bradykinin receptor B1 – BDKRB1
Calcium signaling	K03916					1		Bradykinin receptor B2 – BDKRB2
Calcium signaling	K04129	1	1		1	1		Muscarinic acetylcholine receptor M1 - CHRM1
Calcium signaling	K04130					1	1	Muscarinic acetylcholine receptor M2 – CHRM2
Calcium signaling	K04131	1	1		1	1	1	Muscarinic acetylcholine receptor M3 - CHRM3
Calcium signaling	K04133					1	1	Muscarinic acetylcholine receptor M5 – CHRM5
Calcium signaling	K04135					1	1	AA1A; adrenergic receptor al - ADRA1A; adrenergic receptor alpha-1Apha-1A
Calcium signaling	K04136	1	1	1		1	1	Adrenergic receptor alpha-1B – ADRA1B
Calcium signaling	K04137					1	1	Adrenergic receptor alpha-1D – ADRA1D
Calcium signaling	K04141					1	1	Adrenergic receptor beta-1 – ADRB1
Calcium signaling	K04142	1	1			1	1	Adrenergic receptor b – ADRB2eta-2
Calcium signaling	K04143					1	1	Adrenergic receptor beta-3 – ADRB3
Calcium signaling	K04144	1	1		1	1	1	D1; dopamine recepto – DRD1r D1
Calcium signaling	K04149	1	1	1		1	1	Histamine receptor H1 – HRH1
Calcium signaling	K04150	1	1	1	1	1	1	H2; histamine recepto – HRH2r H2
Calcium signaling	K04157	1	1	1	1	1	1	5-hydroxytryptamine receptor 2 – HTR2
Calcium signaling	K04160	1		1		1	1	5-hydroxytryptamine recept – HTR4or 4
Calcium signaling	K04161					1	1	5-hydroxytryptamine receptor 5 – HTR5
Calcium signaling	K04162	1	1	1	1	1	1	5-hydroxytryptamine receptor 6 – HTR6
Calcium signaling	K04163	1	1	1		1	1	5-hydroxytryptamine receptor 7 – HTR7
Calcium signaling	K04166					1	1	Angiotensin II receptor type 1 – AGTR1
Calcium signaling	K04169	1	1			1	1	Gastrin-releasing peptide receptor – GRPR
Calcium signaling	K04197					1		Endothelin receptor type A – EDNRA
Calcium signaling	K04198					1		Endothelin receptor type B – EDNRB
Calcium signaling	K04211					1	1	Neurotensin receptor 1 – NTSR1
Calcium signaling	K04222					1		Tachykinin receptor 1 – TACR1
Calcium signaling	K04223	1	1	1	1	1	1	Tachykinin receptor 2 – TACR2
Calcium signaling	K04223	1	1	1	1	1	1	Tachykinin receptor 2 - TACR2
Calcium signaling	K04226					1	1	Arginine vasopressin receptor 1A – AVPR1A
Calcium signaling	K04227					1	1	Arginine vasopressin receptor 1B – AVPR1B
Calcium signaling	K04229	1		1		1	1	Oxytocin receptor – OXTR
Calcium signaling	K04248					1	1	Lutropin-choriogonadotropic hormone receptor – LHCGR
Calcium signaling	K04258					1		Prostaglandin E receptor 1 – PTGER1
Calcium signaling	K04260					1	1	Prostaglandin E receptor 3 – PTGER3
Calcium signaling	K04262					1		Prostaglandin F receptor – PTGFR
Calcium signaling	K04266					1	1	Adenosine receptor A2a – ADORA2A - ADOR
Calcium signaling	K04267					1	1	Adenosine receptor A2b - ADORA2B
Calcium signaling	K04279					1	1	Platelet-activating factor receptor – PTAFR
Calcium signaling	K04297					1		Leukotriene B4 receptor 2 – LTB4R2
Calcium signaling	K04322	1	1			1	1	Cysteinyl leukotriene receptor 1 – CYSLTR1
Calcium signaling	K04323					1		Cysteinyl leukotriene receptor 2 – CYSLTR2
Calcium signaling	K04344					1	1	Voltage-dependent calcium channel P/Q type alpha-1A – CACNA1A - CAV2.1
Calcium signaling	K04345	1	1	1	1	1	1	Protein kinase A [EC:2.7.11.11] – PKA
Calcium signaling	K04603	1	1			1	1	Metabotropic glutamate receptor 1 – GRM1
Calcium signaling	K04604					1	1	Metabotropic glutamate receptor 5 – GRM5
Calcium signaling	K04632	1	1	1		1	1	Guanine nucleotide-binding protein G(s) subunit alpha – GNAS
Calcium signaling	K04633	1	1	1	1	1	1	Guanine nucleotide-binding protein G(olf) subunit alpha - GNAL
Calcium signaling	K04634	1	1	1	1	1	1	Guanine nucleotide-binding protein G(q) subunit alpha – GNAQ
Calcium signaling	K04809	1	1			1	1	Nicotinic acetylcholine receptor alpha-7 – CHRNA7
Calcium signaling	K04849	1			1	1	1	Voltage-dependent calcium channel N type alpha-1B – CACNA1B - CAV2.2
Calcium signaling	K04850	1	1			1	1	Voltage-dependent calcium channel L type alpha-1C – CACNA1C - CAV1.2
Calcium signaling	K04851	1	1	1	1	1	1	Voltage-dependent calcium channel L type alpha-1D – CACNA1D - CAV1.3
Calcium signaling	K04852					1		Voltage-dependent calcium channel R type alpha-1E – CACNA1E - CAV2.3
Calcium signaling	K04853					1		Voltage-dependent calcium channel L type alpha-1F – CACNA1F - CAV1.4
Calcium signaling	K04854	1	1	1		1	1	Voltage-dependent calcium channel T type alpha-1G – CACNA1G - CAV3.1
Calcium signaling	K04855					1	1	Voltage-dependent calcium channel T type alpha-1H – CACNA1H - CAV3.2
Calcium signaling	K04856	1	1			1		Voltage-dependent calcium channel T type alpha-1I - CACNA1I - CAV3.3
Calcium signaling	K04857					1	1	Voltage-dependent calcium channel L type alpha-1S – CACNA1S - CAV1.1
Calcium signaling	K04958	1	1	1	1	1	1	Inositol 1,4,5-triphosphate receptor t – ITPR1ype 1
Calcium signaling	K04961	1		1		1	1	Ryanodine receptor 1 – RYR1
Calcium signaling	K04962	1	1	1	1	1	1	Ryanodine receptor 2 – RYR2
Calcium signaling	K04963					1	1	Ryanodine receptor 3 – RYR3
Calcium signaling	K05208	1	1	1	1	1	1	Glutamate receptor ionotropic, NMDA 1 – GRIN1
Calcium signaling	K05209					1	1	Glutamate receptor ionotropic, NMDA 2A – GRIN2A
Calcium signaling	K05210					1	1	Glutamate receptor ionotropic, NMDA 2B – GRIN2B
Calcium signaling	K05211					1	1	Glutamate receptor ionotropic, NMDA 2C – GRIN2C
Calcium signaling	K05212					1	1	Glutamate receptor ionotropic, NMDA 2D – GRIN2D
Calcium signaling	K05213	1	1	1		1	1	Glutamate receptor ionotropic, NMDA 3A – GRIN3A
Calcium signaling	K05214	1	1	1		1	1	Glutamate receptor ionotropic, NMDA 3B – GRIN3B
Calcium signaling	K05215					1		P2X purinoceptor 1 – P2RX1
Calcium signaling	K05216					1		P2X purinoceptor 2 – P2RX2
Calcium signaling	K05217					1		P2X purinoceptor 3 – P2RX3
Calcium signaling	K05218	1	1	1		1	1	P2X purinoceptor 4 – P2RX4
Calcium signaling	K05219	1	1			1		P2X purinoceptor 5 – P2RX5
Calcium signaling	K05220					1		P2X purinocep - RX7 - P2RX7
Calcium signaling	K05221					1		P2X purinoceptor 6 – P2RX6 - P2RXL1
Calcium signaling	K05840	1		1		1	1	Dopamine receptor D5 – DRD5
Calcium signaling	K05849	1	1	1	1	1	1	Solute carrier family 8 (sodium/calcium exchanger) – SLC8A - NCX
Calcium signaling	K05850	1	1	1		1	1	P-type Ca2+ transporter type 2B [EC:7.2.2.10] – ATP2B
Calcium signaling	K05852					1		Phospholamban – PLN
Calcium signaling	K05853	1	1	1	1	1	1	P-type Ca2+ transporter type 2A [EC:7.2.2.10] – ATP2A
Calcium signaling	K05858	1	1	1	1	1	1	Phosphatidylinositol phospholipase C, beta [EC:3.1.4.11] – PLCB
Calcium signaling	K08041					1	1	Adenylate cyclase 1 [EC:4.6.1.1] – ADCY1
Calcium signaling	K08042	1			1	1	1	Adenylate cyclase 2 [EC:4.6.1.1] – ADCY2
Calcium signaling	K08043	1	1	1		1	1	Adenylate cyclase 3 [EC:4.6.1.1] – ADCY3
Calcium signaling	K08044					1		Adenylate cyclase 4 [EC:4.6.1.1] – ADCY4
Calcium signaling	K08047					1		Adenylate cyclase 7 [EC:4.6.1.1] – ADCY7
Calcium signaling	K08048					1	1	Adenylate cyclase 8 [EC:4.6.1.1] – ADCY8
Calcium signaling	K08049	1	1			1	1	Adenylate cyclase 9 [EC:4.6.1.1] – ADCY9
Calcium signaling	K16056	1	1	1	1	1	1	Calcium release-activated calcium channel protein 1 – ORAI1
Calcium signaling	K16057					1		Calcium release-activated calcium channel protein 2 – ORAI2
Calcium signaling	K16058					1		Calcium release-activated calcium channel protein 3 – ORAI3
Calcium signaling	K16059	1	1	1	1	1	1	Stromal interaction molecule 1 – STIM1
Calcium signaling	K18196					1	1	Stromal interaction molecule 2 – STIM2
Calcium signaling	K22642					1		Sarcolipin – SLN
Calcium signaling	K22643					1		Myoregulin – MRLN
Calcium signaling	K23445					1		Calsequestrin 2 – CASQ2
Calcium signaling	K23449					1		Triadin - TRDN
Calcium signaling	K23450					1		Sarcoplasmic reticulum histidine-rich calcium-binding protein – HRC
Calcium signaling	K23468					1	1	Calsequestrin 1 – CASQ1
Calcium signaling	K26467					1		Another-regulin – ALN
Calcium signaling	K26468					1		Endoregulin – SMIM6 - ELN
